# Supplementary material for: Three new species of Trigonospila Pokorny (Diptera: Tachinidae), from Area de Conservación Guanacaste, northwestern Costa Rica, with a key for their identification
Source: Biodivers Data J. 2015 Aug 11;(3):e4595. doi: 10.3897/BDJ.3.e4595 (PMC4563158; doi:10.3897/BDJ.3.e4595)
Supplement: XML Treatment for Trigonospila uniformis [file BDJ.3.e4595-treatment2.xml]

<!DOCTYPE tp:taxon-treatment
  PUBLIC "-//TaxonX//DTD Taxonomic Treatment Publishing DTD v0 20100105//EN" "tax-treatment-NSO.dtd">
<tp:taxon-treatment xmlns:tp="http://www.plazi.org/taxpub"><tp:treatment-meta><mixed-citation publication-type="journal"><person-group><name><surname>Fleming</surname><given-names>AJ</given-names></name><name><surname>Wood</surname><given-names>D. Monty</given-names></name><name><surname>Janzen</surname><given-names>Daniel H</given-names></name><name><surname>Hallwachs</surname><given-names>Winnie</given-names></name><name><surname>Smith</surname><given-names>M. Alex</given-names></name></person-group><article-title>Three new species of <italic><tp:taxon-name><tp:taxon-name-part taxon-name-part-type="genus">Trigonospila</tp:taxon-name-part></tp:taxon-name></italic> Pokorny (<tp:taxon-name><tp:taxon-name-part taxon-name-part-type="order">Diptera</tp:taxon-name-part></tp:taxon-name>: <tp:taxon-name><tp:taxon-name-part taxon-name-part-type="family">Tachinidae</tp:taxon-name-part></tp:taxon-name>), from Area de Conservación Guanacaste, northwestern Costa Rica, with a key for their identification</article-title><source>Biodivers Data J</source><day>11</day><month>8</month><year>2015</year><volume>2015</volume><issue>3</issue><pub-id pub-id-type="doi">10.3897/BDJ.3.e4595</pub-id></mixed-citation></tp:treatment-meta><tp:nomenclature><tp:taxon-name><tp:taxon-name-part taxon-name-part-type="genus">Trigonospila</tp:taxon-name-part> <tp:taxon-name-part taxon-name-part-type="species">uniformis</tp:taxon-name-part><object-id xmlns:xlink="http://www.w3.org/1999/xlink" content-type="zoobank" xlink:type="simple" object-id-type="ZooBank">urn:lsid:zoobank.org:act:C1DF4394-DD67-4553-9E5B-0EFD3F7D6AE2</object-id></tp:taxon-name><tp:taxon-authority>Fleming &amp; Wood</tp:taxon-authority><tp:taxon-status xmlns:xlink="http://www.w3.org/1999/xlink" xlink:type="simple">sp. n.</tp:taxon-status></tp:nomenclature><tp:treatment-sec sec-type="materials"><title>Materials</title><list list-type="alpha-lower" list-content="occurrences"><list-item><p><bold>Type status:</bold> <named-content xmlns:xlink="http://www.w3.org/1999/xlink" content-type="dwc:typeStatus" xlink:type="simple">Holotype</named-content>. <bold>Occurrence:</bold> occurrenceDetails: <named-content xmlns:xlink="http://www.w3.org/1999/xlink" content-type="dwc:occurrenceDetails" xlink:type="simple"><ext-link ext-link-type="uri" xlink:href="http://janzen.sas.upenn.edu" xlink:type="simple">http://janzen.sas.upenn.edu</ext-link></named-content>; catalogNumber: <named-content xmlns:xlink="http://www.w3.org/1999/xlink" content-type="dwc:catalogNumber" xlink:type="simple">DHJPAR0035709</named-content>; recordedBy: <named-content xmlns:xlink="http://www.w3.org/1999/xlink" content-type="dwc:recordedBy" xlink:type="simple">D.H. Janzen &amp; W. Hallwachs</named-content>; individualID: <named-content xmlns:xlink="http://www.w3.org/1999/xlink" content-type="dwc:individualID" xlink:type="simple">DHJPAR0035709</named-content>; individualCount: <named-content xmlns:xlink="http://www.w3.org/1999/xlink" content-type="dwc:individualCount" xlink:type="simple">1</named-content>; sex: <named-content xmlns:xlink="http://www.w3.org/1999/xlink" content-type="dwc:sex" xlink:type="simple">M</named-content>; lifeStage: <named-content xmlns:xlink="http://www.w3.org/1999/xlink" content-type="dwc:lifeStage" xlink:type="simple">adult</named-content>; preparations: <named-content xmlns:xlink="http://www.w3.org/1999/xlink" content-type="dwc:preparations" xlink:type="simple">pinned</named-content>; otherCatalogNumbers: <named-content xmlns:xlink="http://www.w3.org/1999/xlink" content-type="dwc:otherCatalogNumbers" xlink:type="simple">09-SRNP-44688</named-content>; <bold>Taxon:</bold> scientificName: <named-content xmlns:xlink="http://www.w3.org/1999/xlink" content-type="dwc:scientificName" xlink:type="simple"><italic><tp:taxon-name><tp:taxon-name-part taxon-name-part-type="genus">Trigonospila</tp:taxon-name-part> <tp:taxon-name-part taxon-name-part-type="species">uniformis</tp:taxon-name-part></tp:taxon-name></italic></named-content>; phylum: <named-content xmlns:xlink="http://www.w3.org/1999/xlink" content-type="dwc:phylum" xlink:type="simple"><tp:taxon-name><tp:taxon-name-part taxon-name-part-type="phylum">Arthropoda</tp:taxon-name-part></tp:taxon-name></named-content>; class: <named-content xmlns:xlink="http://www.w3.org/1999/xlink" content-type="dwc:class" xlink:type="simple"><tp:taxon-name><tp:taxon-name-part taxon-name-part-type="class">Insecta</tp:taxon-name-part></tp:taxon-name></named-content>; order: <named-content xmlns:xlink="http://www.w3.org/1999/xlink" content-type="dwc:order" xlink:type="simple"><tp:taxon-name><tp:taxon-name-part taxon-name-part-type="order">Diptera</tp:taxon-name-part></tp:taxon-name></named-content>; family: <named-content xmlns:xlink="http://www.w3.org/1999/xlink" content-type="dwc:family" xlink:type="simple"><tp:taxon-name><tp:taxon-name-part taxon-name-part-type="family">Tachinidae</tp:taxon-name-part></tp:taxon-name></named-content>; genus: <named-content xmlns:xlink="http://www.w3.org/1999/xlink" content-type="dwc:genus" xlink:type="simple"><tp:taxon-name><tp:taxon-name-part taxon-name-part-type="genus">Trigonospila</tp:taxon-name-part></tp:taxon-name></named-content>; specificEpithet: <named-content xmlns:xlink="http://www.w3.org/1999/xlink" content-type="dwc:specificEpithet" xlink:type="simple"><italic>uniformis</italic></named-content>; scientificNameAuthorship: <named-content xmlns:xlink="http://www.w3.org/1999/xlink" content-type="dwc:scientificNameAuthorship" xlink:type="simple">Fleming &amp; Wood, 2015</named-content>; <bold>Location:</bold> continent: <named-content xmlns:xlink="http://www.w3.org/1999/xlink" content-type="dwc:continent" xlink:type="simple">Central America</named-content>; country: <named-content xmlns:xlink="http://www.w3.org/1999/xlink" content-type="dwc:country" xlink:type="simple">Costa Rica</named-content>; countryCode: <named-content xmlns:xlink="http://www.w3.org/1999/xlink" content-type="dwc:countryCode" xlink:type="simple">CR</named-content>; stateProvince: <named-content xmlns:xlink="http://www.w3.org/1999/xlink" content-type="dwc:stateProvince" xlink:type="simple">Alajuela</named-content>; county: <named-content xmlns:xlink="http://www.w3.org/1999/xlink" content-type="dwc:county" xlink:type="simple">Area de Conservacion Guanacaste</named-content>; locality: <named-content xmlns:xlink="http://www.w3.org/1999/xlink" content-type="dwc:locality" xlink:type="simple">Sector Rincon Rain Forest</named-content>; verbatimLocality: <named-content xmlns:xlink="http://www.w3.org/1999/xlink" content-type="dwc:verbatimLocality" xlink:type="simple">Estacion Llanura</named-content>; verbatimElevation: <named-content xmlns:xlink="http://www.w3.org/1999/xlink" content-type="dwc:verbatimElevation" xlink:type="simple">135</named-content>; verbatimLatitude: <named-content xmlns:xlink="http://www.w3.org/1999/xlink" content-type="dwc:verbatimLatitude" xlink:type="simple">10.933</named-content>; verbatimLongitude: <named-content xmlns:xlink="http://www.w3.org/1999/xlink" content-type="dwc:verbatimLongitude" xlink:type="simple">-85.253</named-content>; verbatimCoordinateSystem: <named-content xmlns:xlink="http://www.w3.org/1999/xlink" content-type="dwc:verbatimCoordinateSystem" xlink:type="simple">Decimal</named-content>; decimalLatitude: <named-content xmlns:xlink="http://www.w3.org/1999/xlink" content-type="dwc:decimalLatitude" xlink:type="simple">10.933</named-content>; decimalLongitude: <named-content xmlns:xlink="http://www.w3.org/1999/xlink" content-type="dwc:decimalLongitude" xlink:type="simple">-85.253</named-content>; <bold>Identification:</bold> identifiedBy: <named-content xmlns:xlink="http://www.w3.org/1999/xlink" content-type="dwc:identifiedBy" xlink:type="simple">AJ Fleming</named-content>; dateIdentified: <named-content xmlns:xlink="http://www.w3.org/1999/xlink" content-type="dwc:dateIdentified" xlink:type="simple">2015</named-content>; <bold>Event:</bold> samplingProtocol: <named-content xmlns:xlink="http://www.w3.org/1999/xlink" content-type="dwc:samplingProtocol" xlink:type="simple">reared from caterpillar of Stenoma Janzen44 (<tp:taxon-name><tp:taxon-name-part taxon-name-part-type="family">Elachistidae</tp:taxon-name-part></tp:taxon-name>)</named-content>; verbatimEventDate: <named-content xmlns:xlink="http://www.w3.org/1999/xlink" content-type="dwc:verbatimEventDate" xlink:type="simple">Jul-15-2009</named-content>; <bold>Record Level:</bold> language: <named-content xmlns:xlink="http://www.w3.org/1999/xlink" content-type="dwc:language" xlink:type="simple">en</named-content>; institutionCode: <named-content xmlns:xlink="http://www.w3.org/1999/xlink" content-type="dwc:institutionCode" xlink:type="simple">CNC</named-content>; collectionCode: <named-content xmlns:xlink="http://www.w3.org/1999/xlink" content-type="dwc:collectionCode" xlink:type="simple">Insects</named-content>; basisOfRecord: <named-content xmlns:xlink="http://www.w3.org/1999/xlink" content-type="dwc:basisOfRecord" xlink:type="simple">Pinned Specimen</named-content></p></list-item><list-item><p><bold>Type status:</bold> <named-content xmlns:xlink="http://www.w3.org/1999/xlink" content-type="dwc:typeStatus" xlink:type="simple">Paratype</named-content>. <bold>Occurrence:</bold> occurrenceDetails: <named-content xmlns:xlink="http://www.w3.org/1999/xlink" content-type="dwc:occurrenceDetails" xlink:type="simple"><ext-link ext-link-type="uri" xlink:href="http://janzen.sas.upenn.edu" xlink:type="simple">http://janzen.sas.upenn.edu</ext-link></named-content>; catalogNumber: <named-content xmlns:xlink="http://www.w3.org/1999/xlink" content-type="dwc:catalogNumber" xlink:type="simple">DHJPAR0040672</named-content>; recordedBy: <named-content xmlns:xlink="http://www.w3.org/1999/xlink" content-type="dwc:recordedBy" xlink:type="simple">D.H. Janzen &amp; W. Hallwachs</named-content>; individualID: <named-content xmlns:xlink="http://www.w3.org/1999/xlink" content-type="dwc:individualID" xlink:type="simple">DHJPAR0040672</named-content>; individualCount: <named-content xmlns:xlink="http://www.w3.org/1999/xlink" content-type="dwc:individualCount" xlink:type="simple">1</named-content>; sex: <named-content xmlns:xlink="http://www.w3.org/1999/xlink" content-type="dwc:sex" xlink:type="simple">F</named-content>; lifeStage: <named-content xmlns:xlink="http://www.w3.org/1999/xlink" content-type="dwc:lifeStage" xlink:type="simple">adult</named-content>; preparations: <named-content xmlns:xlink="http://www.w3.org/1999/xlink" content-type="dwc:preparations" xlink:type="simple">pinned</named-content>; otherCatalogNumbers: <named-content xmlns:xlink="http://www.w3.org/1999/xlink" content-type="dwc:otherCatalogNumbers" xlink:type="simple">10-SRNP-75629</named-content>; <bold>Taxon:</bold> scientificName: <named-content xmlns:xlink="http://www.w3.org/1999/xlink" content-type="dwc:scientificName" xlink:type="simple"><italic><tp:taxon-name><tp:taxon-name-part taxon-name-part-type="genus">Trigonospila</tp:taxon-name-part> <tp:taxon-name-part taxon-name-part-type="species">uniformis</tp:taxon-name-part></tp:taxon-name></italic></named-content>; phylum: <named-content xmlns:xlink="http://www.w3.org/1999/xlink" content-type="dwc:phylum" xlink:type="simple"><tp:taxon-name><tp:taxon-name-part taxon-name-part-type="phylum">Arthropoda</tp:taxon-name-part></tp:taxon-name></named-content>; class: <named-content xmlns:xlink="http://www.w3.org/1999/xlink" content-type="dwc:class" xlink:type="simple"><tp:taxon-name><tp:taxon-name-part taxon-name-part-type="class">Insecta</tp:taxon-name-part></tp:taxon-name></named-content>; order: <named-content xmlns:xlink="http://www.w3.org/1999/xlink" content-type="dwc:order" xlink:type="simple"><tp:taxon-name><tp:taxon-name-part taxon-name-part-type="order">Diptera</tp:taxon-name-part></tp:taxon-name></named-content>; family: <named-content xmlns:xlink="http://www.w3.org/1999/xlink" content-type="dwc:family" xlink:type="simple"><tp:taxon-name><tp:taxon-name-part taxon-name-part-type="family">Tachinidae</tp:taxon-name-part></tp:taxon-name></named-content>; genus: <named-content xmlns:xlink="http://www.w3.org/1999/xlink" content-type="dwc:genus" xlink:type="simple"><tp:taxon-name><tp:taxon-name-part taxon-name-part-type="genus">Trigonospila</tp:taxon-name-part></tp:taxon-name></named-content>; specificEpithet: <named-content xmlns:xlink="http://www.w3.org/1999/xlink" content-type="dwc:specificEpithet" xlink:type="simple"><italic>uniformis</italic></named-content>; scientificNameAuthorship: <named-content xmlns:xlink="http://www.w3.org/1999/xlink" content-type="dwc:scientificNameAuthorship" xlink:type="simple">Fleming &amp; Wood, 2015</named-content>; <bold>Location:</bold> continent: <named-content xmlns:xlink="http://www.w3.org/1999/xlink" content-type="dwc:continent" xlink:type="simple">Central America</named-content>; country: <named-content xmlns:xlink="http://www.w3.org/1999/xlink" content-type="dwc:country" xlink:type="simple">Costa Rica</named-content>; stateProvince: <named-content xmlns:xlink="http://www.w3.org/1999/xlink" content-type="dwc:stateProvince" xlink:type="simple">Alajuela</named-content>; county: <named-content xmlns:xlink="http://www.w3.org/1999/xlink" content-type="dwc:county" xlink:type="simple">Area de Conservacion Guanacaste</named-content>; locality: <named-content xmlns:xlink="http://www.w3.org/1999/xlink" content-type="dwc:locality" xlink:type="simple">Sector Rincon Rain Forest</named-content>; verbatimLocality: <named-content xmlns:xlink="http://www.w3.org/1999/xlink" content-type="dwc:verbatimLocality" xlink:type="simple">Quebrada Bambu</named-content>; verbatimElevation: <named-content xmlns:xlink="http://www.w3.org/1999/xlink" content-type="dwc:verbatimElevation" xlink:type="simple">109</named-content>; verbatimLatitude: <named-content xmlns:xlink="http://www.w3.org/1999/xlink" content-type="dwc:verbatimLatitude" xlink:type="simple">10.93</named-content>; verbatimLongitude: <named-content xmlns:xlink="http://www.w3.org/1999/xlink" content-type="dwc:verbatimLongitude" xlink:type="simple">-85.252</named-content>; verbatimCoordinateSystem: <named-content xmlns:xlink="http://www.w3.org/1999/xlink" content-type="dwc:verbatimCoordinateSystem" xlink:type="simple">Decimal</named-content>; decimalLatitude: <named-content xmlns:xlink="http://www.w3.org/1999/xlink" content-type="dwc:decimalLatitude" xlink:type="simple">10.93</named-content>; decimalLongitude: <named-content xmlns:xlink="http://www.w3.org/1999/xlink" content-type="dwc:decimalLongitude" xlink:type="simple">-85.252</named-content>; <bold>Identification:</bold> identifiedBy: <named-content xmlns:xlink="http://www.w3.org/1999/xlink" content-type="dwc:identifiedBy" xlink:type="simple">AJ Fleming</named-content>; dateIdentified: <named-content xmlns:xlink="http://www.w3.org/1999/xlink" content-type="dwc:dateIdentified" xlink:type="simple">2015</named-content>; <bold>Event:</bold> samplingProtocol: <named-content xmlns:xlink="http://www.w3.org/1999/xlink" content-type="dwc:samplingProtocol" xlink:type="simple">reared from caterpillar of Antaeotricha spurca (<tp:taxon-name><tp:taxon-name-part taxon-name-part-type="family">Elachistidae</tp:taxon-name-part></tp:taxon-name>)</named-content>; verbatimEventDate: <named-content xmlns:xlink="http://www.w3.org/1999/xlink" content-type="dwc:verbatimEventDate" xlink:type="simple">26-Apr-2010</named-content>; <bold>Record Level:</bold> language: <named-content xmlns:xlink="http://www.w3.org/1999/xlink" content-type="dwc:language" xlink:type="simple">en</named-content>; institutionCode: <named-content xmlns:xlink="http://www.w3.org/1999/xlink" content-type="dwc:institutionCode" xlink:type="simple">CNC</named-content>; collectionCode: <named-content xmlns:xlink="http://www.w3.org/1999/xlink" content-type="dwc:collectionCode" xlink:type="simple">Insects</named-content>; basisOfRecord: <named-content xmlns:xlink="http://www.w3.org/1999/xlink" content-type="dwc:basisOfRecord" xlink:type="simple">Pinned Specimen</named-content></p></list-item></list></tp:treatment-sec><tp:treatment-sec sec-type="Description"><title>Description</title><p>Male (Fig. <xref ref-type="fig" rid="F895615">4</xref><xref ref-type="fig" rid="F895620">a</xref>, <xref ref-type="fig" rid="F895621">b</xref>, <xref ref-type="fig" rid="F895622">c</xref>), 9 mm. Head (Fig. <xref ref-type="fig" rid="F895615">4</xref><xref ref-type="fig" rid="F895621">b</xref>): frontal vitta dark black, slightly tapered apically to twice the width of the ocellar triangle, parafrontal 1/2 as wide as frontal vitta; frontal bristles arise no lower than level of first antennal segment; antennae black; frontoorbital plate silvery-gold turning to black apically; parafacial silvery to slightly gold tinged; palpi black gray; gena 1/8 height of head. Thorax (Fig. <xref ref-type="fig" rid="F895615">4</xref><xref ref-type="fig" rid="F895620">a</xref>): yellow when viewed dorsally with four longitudinal black vittae, these appear fused throughout their length with only slight separation apparent; appearing as two indistinct blotches covering 2/3<sup>rds</sup> of thorax postsuturally; three postsutural dorsocentral bristles; scutellum bearing white or yellowish pruinosity only at apex (occupying less than 1/5<sup>th</sup> of total area); 3 pairs of scutellar marginal bristles; subapical scutellars widely divergent, lateral scutellars reduced, almost half the length of the subapicals, these closer to apex, than to basal scutellars; legs black. Wings: pale smoky grayish in color, with one bristle arising at the joint between R<sub>1</sub> and R<sub>2+3</sub>. Abdomen (Figs <xref ref-type="fig" rid="F895563">1</xref><xref ref-type="fig" rid="F895568">a</xref>, <xref ref-type="fig" rid="F895615">4</xref><xref ref-type="fig" rid="F895620">a</xref>): abdominal tergites dark velvety black, with bright, yellow bands covering less than 1/3<sup>rd</sup> of tergal surface arising at the margins of between the abdominal tergites, these bands not wrapping around to the underside; bright yellow bands straddling the margin between tergites ST1+2, T3, and the anterior margin of T4; tergal bands not possessing a sharp mid-dorsal peak rather appearing flat.</p><p>Female (Fig. <xref ref-type="fig" rid="F895615">4</xref><xref ref-type="fig" rid="F895623">d</xref>, <xref ref-type="fig" rid="F895624">e</xref>, <xref ref-type="fig" rid="F895625">f</xref>), 4 mm. Head (Fig. <xref ref-type="fig" rid="F895615">4</xref><xref ref-type="fig" rid="F895624">e</xref>): frontal vitta dark tawny, parallel sided apically equal to twice the width of the ocellar triangle, parafrontal 1.5 times as wide as frontal vitta; frontal bristles arise no lower than level of first antennal segment; proclinate orbital bristles present; antennae light black with orange present at base of first flagellomere; frontoorbital plate entirely gold; parafacial narrow, silvery to slightly gold tinged; palpi light gray at base, with orange tips, slightly haired along upper surface; gena 1/10 height of head. Thorax (Fig. <xref ref-type="fig" rid="F895581">3</xref><xref ref-type="fig" rid="F895589">d</xref>): yellow when viewed dorsally with four longitudinal black vittae, these becoming remaining separate postsuturally, appearing as four distinct lines covering just over 1/2 of thorax postsuturally; three postsutural dorsocentral bristles; scutellum bearing white or yellowish pruinosity over half of its area; scutellar bristles similar to males. Wings: pale smoky grayish in color, with one bristle arising at the joint between R<sub>1</sub> and R<sub>2+3</sub>. Abdomen (Figs <xref ref-type="fig" rid="F895572">2</xref><xref ref-type="fig" rid="F895577">a</xref>, <xref ref-type="fig" rid="F895615">4</xref><xref ref-type="fig" rid="F895623">d</xref>): pointed downward apically so as to appear strongly curved; abdominal tergites dark velvety black, with dull, grayish bands covering at least 1/2 of tergal surface; bands flat and with no distinctive mid-dorsal peaks (Fig. <xref ref-type="fig" rid="F895572">2</xref><xref ref-type="fig" rid="F895577">a</xref>); abdominal bands wrapping around to the underside; bright yellow bands straddling the margin between tergites ST1+2, and T3 with yellow-gray color extending up to and beyond insertion point of median marginal bristles on ST1+2; T3 and T4 possessing 1 pair of medial discal bristles, insertion point of abdominal bristles punctuated by a black outline appearing as black spots.</p></tp:treatment-sec><tp:treatment-sec sec-type="Diagnosis"><title>Diagnosis</title><p>Small black and yellow fly, with 4 prominent black stripes on the thorax, these smudging together so that it appears as 2 large thoracic vittae. Males have a black scutellum, straight conical, and apically pointed abdomen, with 3 narrow gold bands interspersed with black wrapping the abdomen, terminating in a black tip. Female abdomen with a strong down-pointing curve abdominal, 3 grayish abdominal bands lacking mid-dorsal point.</p></tp:treatment-sec><tp:treatment-sec sec-type="Etymology"><title>Etymology</title><p>From the Latin “<italic>uniformis</italic>”, for not changing in form or character, in reference to the uniform nature of the pruinose bands on the abdomen.</p></tp:treatment-sec><tp:treatment-sec sec-type="Distribution"><title>Distribution</title><p>Costa Rica, ACG, Prov. Alajuela, rain forest, 109–135 m elevation.</p></tp:treatment-sec><tp:treatment-sec sec-type="Ecology"><title>Ecology</title><p>Reared from, <tp:taxon-name><tp:taxon-name-part taxon-name-part-type="family">Elachistidae</tp:taxon-name-part></tp:taxon-name>, <italic><tp:taxon-name><tp:taxon-name-part taxon-name-part-type="genus">Stenoma</tp:taxon-name-part></tp:taxon-name></italic> Janzen44 and <italic><tp:taxon-name><tp:taxon-name-part taxon-name-part-type="genus">Antaeotricha</tp:taxon-name-part> <tp:taxon-name-part taxon-name-part-type="species">spurca</tp:taxon-name-part></tp:taxon-name></italic> (2 records). One fly larva per caterpillar.</p></tp:treatment-sec><tp:treatment-sec><!--Section generated to contain objects referenced in tp:taxon-treatment.--><fig-group id="F895615" position="float" orientation="portrait"><caption><p>General morphology of <italic><tp:taxon-name><tp:taxon-name-part taxon-name-part-type="genus">Trigonospila</tp:taxon-name-part> <tp:taxon-name-part taxon-name-part-type="species">uniformis</tp:taxon-name-part></tp:taxon-name></italic> <bold>sp. n.</bold></p></caption><fig id="F895620" position="float" orientation="portrait"><label>Figure 4a.</label><caption><p>dorsal male</p></caption><graphic xmlns:xlink="http://www.w3.org/1999/xlink" xlink:href="biodiversity_data_journal-3-e4595-g004_a.jpg" xlink:type="simple" position="float" orientation="portrait" id="oo_33466.jpg"/></fig><fig id="F895621" position="float" orientation="portrait"><label>Figure 4b.</label><caption><p>frontal male</p></caption><graphic xmlns:xlink="http://www.w3.org/1999/xlink" xlink:href="biodiversity_data_journal-3-e4595-g004_b.jpg" xlink:type="simple" position="float" orientation="portrait" id="oo_33469.jpg"/></fig><fig id="F895622" position="float" orientation="portrait"><label>Figure 4c.</label><caption><p>lateral male</p></caption><graphic xmlns:xlink="http://www.w3.org/1999/xlink" xlink:href="biodiversity_data_journal-3-e4595-g004_c.jpg" xlink:type="simple" position="float" orientation="portrait" id="oo_33468.jpg"/></fig><fig id="F895623" position="float" orientation="portrait"><label>Figure 4d.</label><caption><p>dorsal female</p></caption><graphic xmlns:xlink="http://www.w3.org/1999/xlink" xlink:href="biodiversity_data_journal-3-e4595-g004_d.jpg" xlink:type="simple" position="float" orientation="portrait" id="oo_33470.jpg"/></fig><fig id="F895624" position="float" orientation="portrait"><label>Figure 4e.</label><caption><p>frontal female</p></caption><graphic xmlns:xlink="http://www.w3.org/1999/xlink" xlink:href="biodiversity_data_journal-3-e4595-g004_e.jpg" xlink:type="simple" position="float" orientation="portrait" id="oo_33471.jpg"/></fig><fig id="F895625" position="float" orientation="portrait"><label>Figure 4f.</label><caption><p>lateral female</p></caption><graphic xmlns:xlink="http://www.w3.org/1999/xlink" xlink:href="biodiversity_data_journal-3-e4595-g004_f.jpg" xlink:type="simple" position="float" orientation="portrait" id="oo_33472.jpg"/></fig></fig-group><fig id="F895620" position="float" orientation="portrait"><label>Figure 4a.</label><caption><p>dorsal male</p></caption><graphic xmlns:xlink="http://www.w3.org/1999/xlink" xlink:href="biodiversity_data_journal-3-e4595-g004_a.jpg" xlink:type="simple" position="float" orientation="portrait" id="oo_33466.jpg"/></fig><fig id="F895621" position="float" orientation="portrait"><label>Figure 4b.</label><caption><p>frontal male</p></caption><graphic xmlns:xlink="http://www.w3.org/1999/xlink" xlink:href="biodiversity_data_journal-3-e4595-g004_b.jpg" xlink:type="simple" position="float" orientation="portrait" id="oo_33469.jpg"/></fig><fig id="F895622" position="float" orientation="portrait"><label>Figure 4c.</label><caption><p>lateral male</p></caption><graphic xmlns:xlink="http://www.w3.org/1999/xlink" xlink:href="biodiversity_data_journal-3-e4595-g004_c.jpg" xlink:type="simple" position="float" orientation="portrait" id="oo_33468.jpg"/></fig><fig-group id="F895563" position="float" orientation="portrait"><caption><p>Detailed dorsal view of abdomens of <italic><tp:taxon-name><tp:taxon-name-part taxon-name-part-type="genus">Trigonospila</tp:taxon-name-part></tp:taxon-name></italic> species males illustrating differences in abdominal patterns among species.</p></caption><fig id="F895568" position="float" orientation="portrait"><label>Figure 1a.</label><caption><p><italic><tp:taxon-name><tp:taxon-name-part taxon-name-part-type="genus">T.</tp:taxon-name-part> <tp:taxon-name-part taxon-name-part-type="species">uniformis</tp:taxon-name-part></tp:taxon-name></italic> <bold>sp. n.</bold></p></caption><graphic xmlns:xlink="http://www.w3.org/1999/xlink" xlink:href="biodiversity_data_journal-3-e4595-g001_a.jpg" xlink:type="simple" position="float" orientation="portrait" id="oo_33443.jpg"/></fig><fig id="F895569" position="float" orientation="portrait"><label>Figure 1b.</label><caption><p>
            <italic><tp:taxon-name><tp:taxon-name-part taxon-name-part-type="genus">T.</tp:taxon-name-part> <tp:taxon-name-part taxon-name-part-type="species">panamensis</tp:taxon-name-part></tp:taxon-name></italic>
          </p></caption><graphic xmlns:xlink="http://www.w3.org/1999/xlink" xlink:href="biodiversity_data_journal-3-e4595-g001_b.jpg" xlink:type="simple" position="float" orientation="portrait" id="oo_33444.jpg"/></fig><fig id="F895570" position="float" orientation="portrait"><label>Figure 1c.</label><caption><p><italic><tp:taxon-name><tp:taxon-name-part taxon-name-part-type="genus">T.</tp:taxon-name-part> <tp:taxon-name-part taxon-name-part-type="species">josemariamoragai</tp:taxon-name-part></tp:taxon-name></italic> <bold>sp. n.</bold></p></caption><graphic xmlns:xlink="http://www.w3.org/1999/xlink" xlink:href="biodiversity_data_journal-3-e4595-g001_c.jpg" xlink:type="simple" position="float" orientation="portrait" id="oo_33445.jpg"/></fig><fig id="F895571" position="float" orientation="portrait"><label>Figure 1d.</label><caption><p><italic><tp:taxon-name><tp:taxon-name-part taxon-name-part-type="genus">T.</tp:taxon-name-part> <tp:taxon-name-part taxon-name-part-type="species">edwinbermudezi</tp:taxon-name-part></tp:taxon-name></italic> <bold>sp. n.</bold></p></caption><graphic xmlns:xlink="http://www.w3.org/1999/xlink" xlink:href="biodiversity_data_journal-3-e4595-g001_d.jpg" xlink:type="simple" position="float" orientation="portrait" id="oo_35166.jpg"/></fig></fig-group><fig id="F895568" position="float" orientation="portrait"><label>Figure 1a.</label><caption><p><italic><tp:taxon-name><tp:taxon-name-part taxon-name-part-type="genus">T.</tp:taxon-name-part> <tp:taxon-name-part taxon-name-part-type="species">uniformis</tp:taxon-name-part></tp:taxon-name></italic> <bold>sp. n.</bold></p></caption><graphic xmlns:xlink="http://www.w3.org/1999/xlink" xlink:href="biodiversity_data_journal-3-e4595-g001_a.jpg" xlink:type="simple" position="float" orientation="portrait" id="oo_33443.jpg"/></fig><fig id="F895623" position="float" orientation="portrait"><label>Figure 4d.</label><caption><p>dorsal female</p></caption><graphic xmlns:xlink="http://www.w3.org/1999/xlink" xlink:href="biodiversity_data_journal-3-e4595-g004_d.jpg" xlink:type="simple" position="float" orientation="portrait" id="oo_33470.jpg"/></fig><fig id="F895624" position="float" orientation="portrait"><label>Figure 4e.</label><caption><p>frontal female</p></caption><graphic xmlns:xlink="http://www.w3.org/1999/xlink" xlink:href="biodiversity_data_journal-3-e4595-g004_e.jpg" xlink:type="simple" position="float" orientation="portrait" id="oo_33471.jpg"/></fig><fig id="F895625" position="float" orientation="portrait"><label>Figure 4f.</label><caption><p>lateral female</p></caption><graphic xmlns:xlink="http://www.w3.org/1999/xlink" xlink:href="biodiversity_data_journal-3-e4595-g004_f.jpg" xlink:type="simple" position="float" orientation="portrait" id="oo_33472.jpg"/></fig><fig-group id="F895581" position="float" orientation="portrait"><caption><p>General morphology of <italic><tp:taxon-name><tp:taxon-name-part taxon-name-part-type="genus">Trigonospila</tp:taxon-name-part> <tp:taxon-name-part taxon-name-part-type="species">josemariamoragai</tp:taxon-name-part></tp:taxon-name></italic> <bold>sp. n.</bold></p></caption><fig id="F895586" position="float" orientation="portrait"><label>Figure 3a.</label><caption><p>male dorsal</p></caption><graphic xmlns:xlink="http://www.w3.org/1999/xlink" xlink:href="biodiversity_data_journal-3-e4595-g003_a.jpg" xlink:type="simple" position="float" orientation="portrait" id="oo_33461.jpg"/></fig><fig id="F895587" position="float" orientation="portrait"><label>Figure 3b.</label><caption><p>male frontal</p></caption><graphic xmlns:xlink="http://www.w3.org/1999/xlink" xlink:href="biodiversity_data_journal-3-e4595-g003_b.jpg" xlink:type="simple" position="float" orientation="portrait" id="oo_33460.jpg"/></fig><fig id="F895588" position="float" orientation="portrait"><label>Figure 3c.</label><caption><p>male lateral</p></caption><graphic xmlns:xlink="http://www.w3.org/1999/xlink" xlink:href="biodiversity_data_journal-3-e4595-g003_c.jpg" xlink:type="simple" position="float" orientation="portrait" id="oo_33462.jpg"/></fig><fig id="F895589" position="float" orientation="portrait"><label>Figure 3d.</label><caption><p>female dorsal</p></caption><graphic xmlns:xlink="http://www.w3.org/1999/xlink" xlink:href="biodiversity_data_journal-3-e4595-g003_d.jpg" xlink:type="simple" position="float" orientation="portrait" id="oo_33463.jpg"/></fig><fig id="F895590" position="float" orientation="portrait"><label>Figure 3e.</label><caption><p>female frontal</p></caption><graphic xmlns:xlink="http://www.w3.org/1999/xlink" xlink:href="biodiversity_data_journal-3-e4595-g003_e.jpg" xlink:type="simple" position="float" orientation="portrait" id="oo_33464.jpg"/></fig><fig id="F895591" position="float" orientation="portrait"><label>Figure 3f.</label><caption><p>female lateral</p></caption><graphic xmlns:xlink="http://www.w3.org/1999/xlink" xlink:href="biodiversity_data_journal-3-e4595-g003_f.jpg" xlink:type="simple" position="float" orientation="portrait" id="oo_33465.jpg"/></fig></fig-group><fig id="F895589" position="float" orientation="portrait"><label>Figure 3d.</label><caption><p>female dorsal</p></caption><graphic xmlns:xlink="http://www.w3.org/1999/xlink" xlink:href="biodiversity_data_journal-3-e4595-g003_d.jpg" xlink:type="simple" position="float" orientation="portrait" id="oo_33463.jpg"/></fig><fig-group id="F895572" position="float" orientation="portrait"><caption><p>Detailed dorsal view of abdomens of <italic><tp:taxon-name><tp:taxon-name-part taxon-name-part-type="genus">Trigonospila</tp:taxon-name-part></tp:taxon-name></italic> species females to illustrating differences in abdominal patterns among species.</p></caption><fig id="F895577" position="float" orientation="portrait"><label>Figure 2a.</label><caption><p><italic><tp:taxon-name><tp:taxon-name-part taxon-name-part-type="genus">T.</tp:taxon-name-part> <tp:taxon-name-part taxon-name-part-type="species">uniformis</tp:taxon-name-part></tp:taxon-name></italic> <bold>sp. n.</bold></p></caption><graphic xmlns:xlink="http://www.w3.org/1999/xlink" xlink:href="biodiversity_data_journal-3-e4595-g002_a.jpg" xlink:type="simple" position="float" orientation="portrait" id="oo_33446.jpg"/></fig><fig id="F895578" position="float" orientation="portrait"><label>Figure 2b.</label><caption><p>
            <italic><tp:taxon-name><tp:taxon-name-part taxon-name-part-type="genus">T.</tp:taxon-name-part> <tp:taxon-name-part taxon-name-part-type="species">panamensis</tp:taxon-name-part></tp:taxon-name></italic>
          </p></caption><graphic xmlns:xlink="http://www.w3.org/1999/xlink" xlink:href="biodiversity_data_journal-3-e4595-g002_b.jpg" xlink:type="simple" position="float" orientation="portrait" id="oo_33447.jpg"/></fig><fig id="F895579" position="float" orientation="portrait"><label>Figure 2c.</label><caption><p><italic><tp:taxon-name><tp:taxon-name-part taxon-name-part-type="genus">T.</tp:taxon-name-part> <tp:taxon-name-part taxon-name-part-type="species">edwinbermudezi</tp:taxon-name-part></tp:taxon-name></italic> <bold>sp. n.</bold></p></caption><graphic xmlns:xlink="http://www.w3.org/1999/xlink" xlink:href="biodiversity_data_journal-3-e4595-g002_c.jpg" xlink:type="simple" position="float" orientation="portrait" id="oo_33448.jpg"/></fig><fig id="F895580" position="float" orientation="portrait"><label>Figure 2d.</label><caption><p><italic><tp:taxon-name><tp:taxon-name-part taxon-name-part-type="genus">T.</tp:taxon-name-part> <tp:taxon-name-part taxon-name-part-type="species">josemariamoragai</tp:taxon-name-part></tp:taxon-name></italic> <bold>sp. n.</bold></p></caption><graphic xmlns:xlink="http://www.w3.org/1999/xlink" xlink:href="biodiversity_data_journal-3-e4595-g002_d.jpg" xlink:type="simple" position="float" orientation="portrait" id="oo_33451.jpg"/></fig></fig-group><fig id="F895577" position="float" orientation="portrait"><label>Figure 2a.</label><caption><p><italic><tp:taxon-name><tp:taxon-name-part taxon-name-part-type="genus">T.</tp:taxon-name-part> <tp:taxon-name-part taxon-name-part-type="species">uniformis</tp:taxon-name-part></tp:taxon-name></italic> <bold>sp. n.</bold></p></caption><graphic xmlns:xlink="http://www.w3.org/1999/xlink" xlink:href="biodiversity_data_journal-3-e4595-g002_a.jpg" xlink:type="simple" position="float" orientation="portrait" id="oo_33446.jpg"/></fig></tp:treatment-sec></tp:taxon-treatment>
