# Supplementary material for: Three new species of Trigonospila Pokorny (Diptera: Tachinidae), from Area de Conservación Guanacaste, northwestern Costa Rica, with a key for their identification
Source: Biodivers Data J. 2015 Aug 11;(3):e4595. doi: 10.3897/BDJ.3.e4595 (PMC4563158; doi:10.3897/BDJ.3.e4595)
Supplement: XML Treatment for Trigonospila edwinbermudezi [file BDJ.3.e4595-treatment3.xml]

<!DOCTYPE tp:taxon-treatment
  PUBLIC "-//TaxonX//DTD Taxonomic Treatment Publishing DTD v0 20100105//EN" "tax-treatment-NSO.dtd">
<tp:taxon-treatment xmlns:tp="http://www.plazi.org/taxpub"><tp:treatment-meta><mixed-citation publication-type="journal"><person-group><name><surname>Fleming</surname><given-names>AJ</given-names></name><name><surname>Wood</surname><given-names>D. Monty</given-names></name><name><surname>Janzen</surname><given-names>Daniel H</given-names></name><name><surname>Hallwachs</surname><given-names>Winnie</given-names></name><name><surname>Smith</surname><given-names>M. Alex</given-names></name></person-group><article-title>Three new species of <italic><tp:taxon-name><tp:taxon-name-part taxon-name-part-type="genus">Trigonospila</tp:taxon-name-part></tp:taxon-name></italic> Pokorny (<tp:taxon-name><tp:taxon-name-part taxon-name-part-type="order">Diptera</tp:taxon-name-part></tp:taxon-name>: <tp:taxon-name><tp:taxon-name-part taxon-name-part-type="family">Tachinidae</tp:taxon-name-part></tp:taxon-name>), from Area de Conservación Guanacaste, northwestern Costa Rica, with a key for their identification</article-title><source>Biodivers Data J</source><day>11</day><month>8</month><year>2015</year><volume>2015</volume><issue>3</issue><pub-id pub-id-type="doi">10.3897/BDJ.3.e4595</pub-id></mixed-citation></tp:treatment-meta><tp:nomenclature><tp:taxon-name><tp:taxon-name-part taxon-name-part-type="genus">Trigonospila</tp:taxon-name-part> <tp:taxon-name-part taxon-name-part-type="species">edwinbermudezi</tp:taxon-name-part><object-id xmlns:xlink="http://www.w3.org/1999/xlink" content-type="zoobank" xlink:type="simple" object-id-type="ZooBank">urn:lsid:zoobank.org:act:231FE687-64FF-432B-9A02-A38DE8F9C542</object-id></tp:taxon-name><tp:taxon-authority>Fleming &amp; Wood</tp:taxon-authority><tp:taxon-status xmlns:xlink="http://www.w3.org/1999/xlink" xlink:type="simple">sp. n.</tp:taxon-status></tp:nomenclature><tp:treatment-sec sec-type="materials"><title>Materials</title><list list-type="alpha-lower" list-content="occurrences"><list-item><p><bold>Type status:</bold> <named-content xmlns:xlink="http://www.w3.org/1999/xlink" content-type="dwc:typeStatus" xlink:type="simple">Holotype</named-content>. <bold>Occurrence:</bold> occurrenceDetails: <named-content xmlns:xlink="http://www.w3.org/1999/xlink" content-type="dwc:occurrenceDetails" xlink:type="simple"><ext-link ext-link-type="uri" xlink:href="http://janzen.sas.upenn.edu" xlink:type="simple">http://janzen.sas.upenn.edu</ext-link></named-content>; catalogNumber: <named-content xmlns:xlink="http://www.w3.org/1999/xlink" content-type="dwc:catalogNumber" xlink:type="simple">DHJPAR0056126</named-content>; recordedBy: <named-content xmlns:xlink="http://www.w3.org/1999/xlink" content-type="dwc:recordedBy" xlink:type="simple">D.H. Janzen &amp; W. Hallwachs</named-content>; individualID: <named-content xmlns:xlink="http://www.w3.org/1999/xlink" content-type="dwc:individualID" xlink:type="simple">DHJPAR0056126</named-content>; individualCount: <named-content xmlns:xlink="http://www.w3.org/1999/xlink" content-type="dwc:individualCount" xlink:type="simple">1</named-content>; sex: <named-content xmlns:xlink="http://www.w3.org/1999/xlink" content-type="dwc:sex" xlink:type="simple">M</named-content>; lifeStage: <named-content xmlns:xlink="http://www.w3.org/1999/xlink" content-type="dwc:lifeStage" xlink:type="simple">adult</named-content>; preparations: <named-content xmlns:xlink="http://www.w3.org/1999/xlink" content-type="dwc:preparations" xlink:type="simple">pinned</named-content>; otherCatalogNumbers: <named-content xmlns:xlink="http://www.w3.org/1999/xlink" content-type="dwc:otherCatalogNumbers" xlink:type="simple">14-SRNP-71290</named-content>; <bold>Taxon:</bold> scientificName: <named-content xmlns:xlink="http://www.w3.org/1999/xlink" content-type="dwc:scientificName" xlink:type="simple"><italic><tp:taxon-name><tp:taxon-name-part taxon-name-part-type="genus">Trigonospila</tp:taxon-name-part> <tp:taxon-name-part taxon-name-part-type="species">edwinbermudezi</tp:taxon-name-part></tp:taxon-name></italic></named-content>; phylum: <named-content xmlns:xlink="http://www.w3.org/1999/xlink" content-type="dwc:phylum" xlink:type="simple"><tp:taxon-name><tp:taxon-name-part taxon-name-part-type="phylum">Arthropoda</tp:taxon-name-part></tp:taxon-name></named-content>; class: <named-content xmlns:xlink="http://www.w3.org/1999/xlink" content-type="dwc:class" xlink:type="simple"><tp:taxon-name><tp:taxon-name-part taxon-name-part-type="class">Insecta</tp:taxon-name-part></tp:taxon-name></named-content>; order: <named-content xmlns:xlink="http://www.w3.org/1999/xlink" content-type="dwc:order" xlink:type="simple"><tp:taxon-name><tp:taxon-name-part taxon-name-part-type="order">Diptera</tp:taxon-name-part></tp:taxon-name></named-content>; family: <named-content xmlns:xlink="http://www.w3.org/1999/xlink" content-type="dwc:family" xlink:type="simple"><tp:taxon-name><tp:taxon-name-part taxon-name-part-type="family">Tachinidae</tp:taxon-name-part></tp:taxon-name></named-content>; genus: <named-content xmlns:xlink="http://www.w3.org/1999/xlink" content-type="dwc:genus" xlink:type="simple"><tp:taxon-name><tp:taxon-name-part taxon-name-part-type="genus">Trigonospila</tp:taxon-name-part></tp:taxon-name></named-content>; specificEpithet: <named-content xmlns:xlink="http://www.w3.org/1999/xlink" content-type="dwc:specificEpithet" xlink:type="simple"><italic>edwinbermudezi</italic></named-content>; scientificNameAuthorship: <named-content xmlns:xlink="http://www.w3.org/1999/xlink" content-type="dwc:scientificNameAuthorship" xlink:type="simple">Fleming &amp; Wood, 2015</named-content>; <bold>Location:</bold> continent: <named-content xmlns:xlink="http://www.w3.org/1999/xlink" content-type="dwc:continent" xlink:type="simple">Central America</named-content>; country: <named-content xmlns:xlink="http://www.w3.org/1999/xlink" content-type="dwc:country" xlink:type="simple">Costa Rica</named-content>; countryCode: <named-content xmlns:xlink="http://www.w3.org/1999/xlink" content-type="dwc:countryCode" xlink:type="simple">CR</named-content>; stateProvince: <named-content xmlns:xlink="http://www.w3.org/1999/xlink" content-type="dwc:stateProvince" xlink:type="simple">Guanacaste</named-content>; county: <named-content xmlns:xlink="http://www.w3.org/1999/xlink" content-type="dwc:county" xlink:type="simple">Area de Conservacion Guanacaste</named-content>; locality: <named-content xmlns:xlink="http://www.w3.org/1999/xlink" content-type="dwc:locality" xlink:type="simple">Sector Pitilla</named-content>; verbatimLocality: <named-content xmlns:xlink="http://www.w3.org/1999/xlink" content-type="dwc:verbatimLocality" xlink:type="simple">Medrano</named-content>; verbatimElevation: <named-content xmlns:xlink="http://www.w3.org/1999/xlink" content-type="dwc:verbatimElevation" xlink:type="simple">380</named-content>; verbatimLatitude: <named-content xmlns:xlink="http://www.w3.org/1999/xlink" content-type="dwc:verbatimLatitude" xlink:type="simple">11.01602</named-content>; verbatimLongitude: <named-content xmlns:xlink="http://www.w3.org/1999/xlink" content-type="dwc:verbatimLongitude" xlink:type="simple">-85.38053</named-content>; verbatimCoordinateSystem: <named-content xmlns:xlink="http://www.w3.org/1999/xlink" content-type="dwc:verbatimCoordinateSystem" xlink:type="simple">Decimal</named-content>; decimalLatitude: <named-content xmlns:xlink="http://www.w3.org/1999/xlink" content-type="dwc:decimalLatitude" xlink:type="simple">11.01602</named-content>; decimalLongitude: <named-content xmlns:xlink="http://www.w3.org/1999/xlink" content-type="dwc:decimalLongitude" xlink:type="simple">-85.38053</named-content>; <bold>Identification:</bold> identifiedBy: <named-content xmlns:xlink="http://www.w3.org/1999/xlink" content-type="dwc:identifiedBy" xlink:type="simple">AJ Fleming</named-content>; dateIdentified: <named-content xmlns:xlink="http://www.w3.org/1999/xlink" content-type="dwc:dateIdentified" xlink:type="simple">2015</named-content>; <bold>Event:</bold> samplingProtocol: <named-content xmlns:xlink="http://www.w3.org/1999/xlink" content-type="dwc:samplingProtocol" xlink:type="simple">reared from caterpillar of Paridnea holophaealis (<tp:taxon-name><tp:taxon-name-part taxon-name-part-type="family">Pyralidae</tp:taxon-name-part></tp:taxon-name>)</named-content>; verbatimEventDate: <named-content xmlns:xlink="http://www.w3.org/1999/xlink" content-type="dwc:verbatimEventDate" xlink:type="simple">Aug-16-2014</named-content>; <bold>Record Level:</bold> language: <named-content xmlns:xlink="http://www.w3.org/1999/xlink" content-type="dwc:language" xlink:type="simple">en</named-content>; institutionCode: <named-content xmlns:xlink="http://www.w3.org/1999/xlink" content-type="dwc:institutionCode" xlink:type="simple">CNC</named-content>; collectionCode: <named-content xmlns:xlink="http://www.w3.org/1999/xlink" content-type="dwc:collectionCode" xlink:type="simple">Insects</named-content>; basisOfRecord: <named-content xmlns:xlink="http://www.w3.org/1999/xlink" content-type="dwc:basisOfRecord" xlink:type="simple">Pinned Specimen</named-content></p></list-item><list-item><p><bold>Type status:</bold> <named-content xmlns:xlink="http://www.w3.org/1999/xlink" content-type="dwc:typeStatus" xlink:type="simple">Paratype</named-content>. <bold>Occurrence:</bold> occurrenceDetails: <named-content xmlns:xlink="http://www.w3.org/1999/xlink" content-type="dwc:occurrenceDetails" xlink:type="simple"><ext-link ext-link-type="uri" xlink:href="http://janzen.sas.upenn.edu" xlink:type="simple">http://janzen.sas.upenn.edu</ext-link></named-content>; catalogNumber: <named-content xmlns:xlink="http://www.w3.org/1999/xlink" content-type="dwc:catalogNumber" xlink:type="simple">DHJPAR0018447</named-content>; recordedBy: <named-content xmlns:xlink="http://www.w3.org/1999/xlink" content-type="dwc:recordedBy" xlink:type="simple">D.H. Janzen &amp; W. Hallwachs</named-content>; individualID: <named-content xmlns:xlink="http://www.w3.org/1999/xlink" content-type="dwc:individualID" xlink:type="simple">DHJPAR0018447</named-content>; individualCount: <named-content xmlns:xlink="http://www.w3.org/1999/xlink" content-type="dwc:individualCount" xlink:type="simple">1</named-content>; sex: <named-content xmlns:xlink="http://www.w3.org/1999/xlink" content-type="dwc:sex" xlink:type="simple">F</named-content>; lifeStage: <named-content xmlns:xlink="http://www.w3.org/1999/xlink" content-type="dwc:lifeStage" xlink:type="simple">adult</named-content>; preparations: <named-content xmlns:xlink="http://www.w3.org/1999/xlink" content-type="dwc:preparations" xlink:type="simple">pinned</named-content>; otherCatalogNumbers: <named-content xmlns:xlink="http://www.w3.org/1999/xlink" content-type="dwc:otherCatalogNumbers" xlink:type="simple">02-SRNP-28022</named-content>; <bold>Taxon:</bold> scientificName: <named-content xmlns:xlink="http://www.w3.org/1999/xlink" content-type="dwc:scientificName" xlink:type="simple"><italic><tp:taxon-name><tp:taxon-name-part taxon-name-part-type="genus">Trigonospila</tp:taxon-name-part> <tp:taxon-name-part taxon-name-part-type="species">edwinbermudezi</tp:taxon-name-part></tp:taxon-name></italic></named-content>; phylum: <named-content xmlns:xlink="http://www.w3.org/1999/xlink" content-type="dwc:phylum" xlink:type="simple"><tp:taxon-name><tp:taxon-name-part taxon-name-part-type="phylum">Arthropoda</tp:taxon-name-part></tp:taxon-name></named-content>; class: <named-content xmlns:xlink="http://www.w3.org/1999/xlink" content-type="dwc:class" xlink:type="simple"><tp:taxon-name><tp:taxon-name-part taxon-name-part-type="class">Insecta</tp:taxon-name-part></tp:taxon-name></named-content>; order: <named-content xmlns:xlink="http://www.w3.org/1999/xlink" content-type="dwc:order" xlink:type="simple"><tp:taxon-name><tp:taxon-name-part taxon-name-part-type="order">Diptera</tp:taxon-name-part></tp:taxon-name></named-content>; family: <named-content xmlns:xlink="http://www.w3.org/1999/xlink" content-type="dwc:family" xlink:type="simple"><tp:taxon-name><tp:taxon-name-part taxon-name-part-type="family">Tachinidae</tp:taxon-name-part></tp:taxon-name></named-content>; genus: <named-content xmlns:xlink="http://www.w3.org/1999/xlink" content-type="dwc:genus" xlink:type="simple"><tp:taxon-name><tp:taxon-name-part taxon-name-part-type="genus">Trigonospila</tp:taxon-name-part></tp:taxon-name></named-content>; specificEpithet: <named-content xmlns:xlink="http://www.w3.org/1999/xlink" content-type="dwc:specificEpithet" xlink:type="simple"><italic>edwinbermudezi</italic></named-content>; scientificNameAuthorship: <named-content xmlns:xlink="http://www.w3.org/1999/xlink" content-type="dwc:scientificNameAuthorship" xlink:type="simple">Fleming &amp; Wood, 2015</named-content>; <bold>Location:</bold> continent: <named-content xmlns:xlink="http://www.w3.org/1999/xlink" content-type="dwc:continent" xlink:type="simple">Central America</named-content>; country: <named-content xmlns:xlink="http://www.w3.org/1999/xlink" content-type="dwc:country" xlink:type="simple">Costa Rica</named-content>; countryCode: <named-content xmlns:xlink="http://www.w3.org/1999/xlink" content-type="dwc:countryCode" xlink:type="simple">CR</named-content>; stateProvince: <named-content xmlns:xlink="http://www.w3.org/1999/xlink" content-type="dwc:stateProvince" xlink:type="simple">Guanacaste</named-content>; county: <named-content xmlns:xlink="http://www.w3.org/1999/xlink" content-type="dwc:county" xlink:type="simple">Area de Conservacion Guanacaste</named-content>; locality: <named-content xmlns:xlink="http://www.w3.org/1999/xlink" content-type="dwc:locality" xlink:type="simple">Sector El Hacha</named-content>; verbatimLocality: <named-content xmlns:xlink="http://www.w3.org/1999/xlink" content-type="dwc:verbatimLocality" xlink:type="simple">Finca Araya</named-content>; verbatimElevation: <named-content xmlns:xlink="http://www.w3.org/1999/xlink" content-type="dwc:verbatimElevation" xlink:type="simple">295</named-content>; verbatimLatitude: <named-content xmlns:xlink="http://www.w3.org/1999/xlink" content-type="dwc:verbatimLatitude" xlink:type="simple">11.015</named-content>; verbatimLongitude: <named-content xmlns:xlink="http://www.w3.org/1999/xlink" content-type="dwc:verbatimLongitude" xlink:type="simple">-85.511</named-content>; verbatimCoordinateSystem: <named-content xmlns:xlink="http://www.w3.org/1999/xlink" content-type="dwc:verbatimCoordinateSystem" xlink:type="simple">Decimal</named-content>; decimalLatitude: <named-content xmlns:xlink="http://www.w3.org/1999/xlink" content-type="dwc:decimalLatitude" xlink:type="simple">11.015</named-content>; decimalLongitude: <named-content xmlns:xlink="http://www.w3.org/1999/xlink" content-type="dwc:decimalLongitude" xlink:type="simple">-85.511</named-content>; <bold>Identification:</bold> identifiedBy: <named-content xmlns:xlink="http://www.w3.org/1999/xlink" content-type="dwc:identifiedBy" xlink:type="simple">AJ Fleming</named-content>; dateIdentified: <named-content xmlns:xlink="http://www.w3.org/1999/xlink" content-type="dwc:dateIdentified" xlink:type="simple">2015</named-content>; <bold>Event:</bold> samplingProtocol: <named-content xmlns:xlink="http://www.w3.org/1999/xlink" content-type="dwc:samplingProtocol" xlink:type="simple">reared from caterpillar of Omphalocera cariosa (<tp:taxon-name><tp:taxon-name-part taxon-name-part-type="family">Pyralidae</tp:taxon-name-part></tp:taxon-name>)</named-content>; verbatimEventDate: <named-content xmlns:xlink="http://www.w3.org/1999/xlink" content-type="dwc:verbatimEventDate" xlink:type="simple">Sep-11-2002</named-content>; <bold>Record Level:</bold> language: <named-content xmlns:xlink="http://www.w3.org/1999/xlink" content-type="dwc:language" xlink:type="simple">en</named-content>; institutionCode: <named-content xmlns:xlink="http://www.w3.org/1999/xlink" content-type="dwc:institutionCode" xlink:type="simple">CNC</named-content>; collectionCode: <named-content xmlns:xlink="http://www.w3.org/1999/xlink" content-type="dwc:collectionCode" xlink:type="simple">Insects</named-content>; basisOfRecord: <named-content xmlns:xlink="http://www.w3.org/1999/xlink" content-type="dwc:basisOfRecord" xlink:type="simple">Pinned Specimen</named-content></p></list-item><list-item><p><bold>Type status:</bold> <named-content xmlns:xlink="http://www.w3.org/1999/xlink" content-type="dwc:typeStatus" xlink:type="simple">Paratype</named-content>. <bold>Occurrence:</bold> occurrenceDetails: <named-content xmlns:xlink="http://www.w3.org/1999/xlink" content-type="dwc:occurrenceDetails" xlink:type="simple"><ext-link ext-link-type="uri" xlink:href="http://janzen.sas.upenn.edu" xlink:type="simple">http://janzen.sas.upenn.edu</ext-link></named-content>; catalogNumber: <named-content xmlns:xlink="http://www.w3.org/1999/xlink" content-type="dwc:catalogNumber" xlink:type="simple">DHJPAR0044883</named-content>; recordedBy: <named-content xmlns:xlink="http://www.w3.org/1999/xlink" content-type="dwc:recordedBy" xlink:type="simple">D.H. Janzen &amp; W. Hallwachs</named-content>; individualID: <named-content xmlns:xlink="http://www.w3.org/1999/xlink" content-type="dwc:individualID" xlink:type="simple">DHJPAR0044883</named-content>; individualCount: <named-content xmlns:xlink="http://www.w3.org/1999/xlink" content-type="dwc:individualCount" xlink:type="simple">1</named-content>; sex: <named-content xmlns:xlink="http://www.w3.org/1999/xlink" content-type="dwc:sex" xlink:type="simple">F</named-content>; lifeStage: <named-content xmlns:xlink="http://www.w3.org/1999/xlink" content-type="dwc:lifeStage" xlink:type="simple">adult</named-content>; preparations: <named-content xmlns:xlink="http://www.w3.org/1999/xlink" content-type="dwc:preparations" xlink:type="simple">pinned</named-content>; otherCatalogNumbers: <named-content xmlns:xlink="http://www.w3.org/1999/xlink" content-type="dwc:otherCatalogNumbers" xlink:type="simple">11-SRNP-2384</named-content>; <bold>Taxon:</bold> scientificName: <named-content xmlns:xlink="http://www.w3.org/1999/xlink" content-type="dwc:scientificName" xlink:type="simple"><italic><tp:taxon-name><tp:taxon-name-part taxon-name-part-type="genus">Trigonospila</tp:taxon-name-part> <tp:taxon-name-part taxon-name-part-type="species">edwinbermudezi</tp:taxon-name-part></tp:taxon-name></italic></named-content>; phylum: <named-content xmlns:xlink="http://www.w3.org/1999/xlink" content-type="dwc:phylum" xlink:type="simple"><tp:taxon-name><tp:taxon-name-part taxon-name-part-type="phylum">Arthropoda</tp:taxon-name-part></tp:taxon-name></named-content>; class: <named-content xmlns:xlink="http://www.w3.org/1999/xlink" content-type="dwc:class" xlink:type="simple"><tp:taxon-name><tp:taxon-name-part taxon-name-part-type="class">Insecta</tp:taxon-name-part></tp:taxon-name></named-content>; order: <named-content xmlns:xlink="http://www.w3.org/1999/xlink" content-type="dwc:order" xlink:type="simple"><tp:taxon-name><tp:taxon-name-part taxon-name-part-type="order">Diptera</tp:taxon-name-part></tp:taxon-name></named-content>; family: <named-content xmlns:xlink="http://www.w3.org/1999/xlink" content-type="dwc:family" xlink:type="simple"><tp:taxon-name><tp:taxon-name-part taxon-name-part-type="family">Tachinidae</tp:taxon-name-part></tp:taxon-name></named-content>; genus: <named-content xmlns:xlink="http://www.w3.org/1999/xlink" content-type="dwc:genus" xlink:type="simple"><tp:taxon-name><tp:taxon-name-part taxon-name-part-type="genus">Trigonospila</tp:taxon-name-part></tp:taxon-name></named-content>; specificEpithet: <named-content xmlns:xlink="http://www.w3.org/1999/xlink" content-type="dwc:specificEpithet" xlink:type="simple"><italic>edwinbermudezi</italic></named-content>; scientificNameAuthorship: <named-content xmlns:xlink="http://www.w3.org/1999/xlink" content-type="dwc:scientificNameAuthorship" xlink:type="simple">Fleming &amp; Wood, 2015</named-content>; <bold>Location:</bold> continent: <named-content xmlns:xlink="http://www.w3.org/1999/xlink" content-type="dwc:continent" xlink:type="simple">Central America</named-content>; country: <named-content xmlns:xlink="http://www.w3.org/1999/xlink" content-type="dwc:country" xlink:type="simple">Costa Rica</named-content>; countryCode: <named-content xmlns:xlink="http://www.w3.org/1999/xlink" content-type="dwc:countryCode" xlink:type="simple">CR</named-content>; stateProvince: <named-content xmlns:xlink="http://www.w3.org/1999/xlink" content-type="dwc:stateProvince" xlink:type="simple">Guanacaste</named-content>; county: <named-content xmlns:xlink="http://www.w3.org/1999/xlink" content-type="dwc:county" xlink:type="simple">Area de Conservacion Guanacaste</named-content>; locality: <named-content xmlns:xlink="http://www.w3.org/1999/xlink" content-type="dwc:locality" xlink:type="simple">Sector San Cristobal</named-content>; verbatimLocality: <named-content xmlns:xlink="http://www.w3.org/1999/xlink" content-type="dwc:verbatimLocality" xlink:type="simple">Quebrada Garcia</named-content>; verbatimElevation: <named-content xmlns:xlink="http://www.w3.org/1999/xlink" content-type="dwc:verbatimElevation" xlink:type="simple">495</named-content>; verbatimLatitude: <named-content xmlns:xlink="http://www.w3.org/1999/xlink" content-type="dwc:verbatimLatitude" xlink:type="simple">10.861</named-content>; verbatimLongitude: <named-content xmlns:xlink="http://www.w3.org/1999/xlink" content-type="dwc:verbatimLongitude" xlink:type="simple">-85.426</named-content>; verbatimCoordinateSystem: <named-content xmlns:xlink="http://www.w3.org/1999/xlink" content-type="dwc:verbatimCoordinateSystem" xlink:type="simple">Decimal</named-content>; decimalLatitude: <named-content xmlns:xlink="http://www.w3.org/1999/xlink" content-type="dwc:decimalLatitude" xlink:type="simple">10.861</named-content>; decimalLongitude: <named-content xmlns:xlink="http://www.w3.org/1999/xlink" content-type="dwc:decimalLongitude" xlink:type="simple">-85.426</named-content>; <bold>Identification:</bold> identifiedBy: <named-content xmlns:xlink="http://www.w3.org/1999/xlink" content-type="dwc:identifiedBy" xlink:type="simple">AJ Fleming</named-content>; dateIdentified: <named-content xmlns:xlink="http://www.w3.org/1999/xlink" content-type="dwc:dateIdentified" xlink:type="simple">2015</named-content>; <bold>Event:</bold> samplingProtocol: <named-content xmlns:xlink="http://www.w3.org/1999/xlink" content-type="dwc:samplingProtocol" xlink:type="simple">reared from caterpillar of Paridnea holophaealis (<tp:taxon-name><tp:taxon-name-part taxon-name-part-type="family">Pyralidae</tp:taxon-name-part></tp:taxon-name>)</named-content>; verbatimEventDate: <named-content xmlns:xlink="http://www.w3.org/1999/xlink" content-type="dwc:verbatimEventDate" xlink:type="simple">03-Aug-2011</named-content>; <bold>Record Level:</bold> language: <named-content xmlns:xlink="http://www.w3.org/1999/xlink" content-type="dwc:language" xlink:type="simple">en</named-content>; institutionCode: <named-content xmlns:xlink="http://www.w3.org/1999/xlink" content-type="dwc:institutionCode" xlink:type="simple">CNC</named-content>; collectionCode: <named-content xmlns:xlink="http://www.w3.org/1999/xlink" content-type="dwc:collectionCode" xlink:type="simple">Insects</named-content>; basisOfRecord: <named-content xmlns:xlink="http://www.w3.org/1999/xlink" content-type="dwc:basisOfRecord" xlink:type="simple">Pinned Specimen</named-content></p></list-item></list></tp:treatment-sec><tp:treatment-sec sec-type="Description"><title>Description</title><p>Male (Fig. <xref ref-type="fig" rid="F895626">5</xref><xref ref-type="fig" rid="F1064301">a</xref>, <xref ref-type="fig" rid="F1064302">b</xref>, <xref ref-type="fig" rid="F1064303">c</xref>), 9 mm. Head (Fig. <xref ref-type="fig" rid="F895626">5</xref><xref ref-type="fig" rid="F1064302">b</xref>): frontal vitta dark black, tapered apically approximately 1.5X the width of the ocellar triangle, parafrontal 1/2 as wide as frontal vitta; frontal bristles arise no lower than level of pedicel; antennae black; frontoorbital plate gold turning to black apically; parafacial gold tinged in its entirety; palpi black gray; facial ridge at level of vibrissa with distinct black tinge; gena 1/6 height of head. Thorax (Fig. <xref ref-type="fig" rid="F895626">5</xref><xref ref-type="fig" rid="F1064301">a</xref>): yellow-gold when viewed dorsally with four longitudinal black vittae, appearing fused throughout their length; appearing as two indistinct blotches covering 2/3<sup>rds</sup> of thorax postsuturally; three postsutural dorsocentral bristles; scutellum bearing yellowish pruinosity over 1/2 its total area; 3 pairs of scutellar marginal bristles; subapical scutellars widely divergent, lateral scutellars half the length of suabpicals, with these arising almost adjacent to subapical scutellars; legs black. Wings: dark smoky grayish in color, with one bristle arising at the joint between R<sub>1</sub> and R<sub>2+3; </sub>well developped costal spine. Abdomen (Figs <xref ref-type="fig" rid="F895563">1</xref><xref ref-type="fig" rid="F895571">d</xref>, <xref ref-type="fig" rid="F895626">5</xref><xref ref-type="fig" rid="F1064301">a</xref>, <xref ref-type="fig" rid="F1064303">c</xref>): ST1+2 dark velvety black, with slight yellow extending from anterior edge of following tergite, T3, T4, and T5, with bright, yellow bands covering approximately 1/3<sup>rd</sup> of tergal surface arising at the margins of between the abdominal tergites, these bands wrapping around sides of abdomen but not the underside; bright yellow bands straddling the margin between tergites ST1+2, T3, T4 and over 50% of T5; tergal bands possessing a sharp mid-dorsal peak extending almost to margin of adjacent tergite, in both T3 and T4, but not reaching margin.</p><p>Female (Fig. <xref ref-type="fig" rid="F895626">5</xref><xref ref-type="fig" rid="F1064304">d</xref>, <xref ref-type="fig" rid="F1064305">e</xref>, <xref ref-type="fig" rid="F1064306">f</xref>), 10 mm. Head (Fig. <xref ref-type="fig" rid="F895626">5</xref><xref ref-type="fig" rid="F1064305">e</xref>): frontal vitta dark black, parallel sided apically equal to twice the width of the ocellar triangle, prarafrontal 1.5 times as wide as frontal vitta; frontal bristles arise no lower than level of first antennal segment; proclinate orbital bristles present; antennae black; frontoorbital plate entirely gold; parafacial silvery to slightly gold tinged; palpi orange, slightly haired along upper surface forming a hirsute oval along the upper surface of the palps; eyes bearing very short sparse hairs; gena 1/5 height of head. Thorax (Fig. <xref ref-type="fig" rid="F895626">5</xref><xref ref-type="fig" rid="F1064304">d</xref>): yellow when viewed dorsally with four longitudinal black vittae, these becoming fused postsuturally, appearing as two indistinct blotches covering just over 1/2 of thorax postsuturally; three postsutural dorsocentral bristles; scutellum bearing yellowish pruinosity over its entirety (occupying 1/2 or more of total area); 3 pairs of scutellar marginal bristles; subapical scutellars widely divergent, lateral scutellars, almost 2/3<sup>rds</sup> the length of the subapicals, these closer to apex, than to basal scutellars; legs black with silvery sheen. Wings: pale smoky grayish in color, with one bristle arising at the joint between R<sub>1</sub> and R<sub>2+3</sub>. Abdomen (Figs <xref ref-type="fig" rid="F895572">2</xref><xref ref-type="fig" rid="F895579">c</xref>, <xref ref-type="fig" rid="F895626">5</xref><xref ref-type="fig" rid="F1064304">d</xref>, <xref ref-type="fig" rid="F1064306">f</xref>): pointed downward apically so as to appear strongly curved; ST1+2, dark velvety black with very slight infiltration of dull, grayish or bright yellow bands from next segment along posterior margin, T3, T4, and T5 with dull, grayish or bright yellow bands covering at up to 1/2 of tergal surface; bands peaked dorsocentrally creating an apparent dorsocentral stripe extending the length of the abdomen; abdominal bands wrapping around to the underside; bright yellow bands straddling the margin between tergites ST1+2 and T3 with yellow extending up to but not above median marginal bristles on ST1+2, and the anterior margin of T4; T3 and T4 possessing 1 pair of medial discal bristles, insertion point of abdominal bristles punctuated by a black outline appearing as black spots; when viewed dorsally abdomen appearing to have 4 black triangles surrounded by yellow, with 4 black dots between them.</p></tp:treatment-sec><tp:treatment-sec sec-type="Diagnosis"><title>Diagnosis</title><p>Small black and gold fly, with 4 prominent black stripes on the thorax, appearing as 2 large thoracic vittae with a golden divider, and a golden scutellum. Female abdomen with a strong down-pointing curve abdominal bands mid-dorsally pointed joining the next segment’s gold band so that 4 small black triangles become apparent on abdomen. The tip of the abomen golden.</p></tp:treatment-sec><tp:treatment-sec sec-type="Etymology"><title>Etymology</title><p><italic><tp:taxon-name><tp:taxon-name-part taxon-name-part-type="genus">Trigonospila</tp:taxon-name-part> <tp:taxon-name-part taxon-name-part-type="species">edwinbermudezi</tp:taxon-name-part></tp:taxon-name></italic> is named in honor of Edwin Bermudez, the first Encargado de Sector for Sector El Hacha of ACG.</p></tp:treatment-sec><tp:treatment-sec sec-type="Distribution"><title>Distribution</title><p>Costa Rica, ACG, Prov. Guanacaste, rain forest and dry forest-rain forest interface, 295–495 m elevation.</p></tp:treatment-sec><tp:treatment-sec sec-type="Ecology"><title>Ecology</title><p>Reared from, <tp:taxon-name><tp:taxon-name-part taxon-name-part-type="family">Pyralidae</tp:taxon-name-part></tp:taxon-name>, <italic><tp:taxon-name><tp:taxon-name-part taxon-name-part-type="genus">Omphalocera</tp:taxon-name-part> <tp:taxon-name-part taxon-name-part-type="species">cariosa</tp:taxon-name-part></tp:taxon-name></italic> and <italic><tp:taxon-name><tp:taxon-name-part taxon-name-part-type="genus">Paridnea</tp:taxon-name-part> <tp:taxon-name-part taxon-name-part-type="species">holophaealis</tp:taxon-name-part></tp:taxon-name></italic> (3 records). One fly larva per caterpillar.</p></tp:treatment-sec><tp:treatment-sec><!--Section generated to contain objects referenced in tp:taxon-treatment.--><fig-group id="F895626" position="float" orientation="portrait"><caption><p>General morphology of <italic><tp:taxon-name><tp:taxon-name-part taxon-name-part-type="genus">Trigonospila</tp:taxon-name-part> <tp:taxon-name-part taxon-name-part-type="species">edwinbermudezi</tp:taxon-name-part></tp:taxon-name></italic> <bold>sp. n.</bold> female</p></caption><fig id="F1064301" position="float" orientation="portrait"><label>Figure 5a.</label><caption><p>male dorsal</p></caption><graphic xmlns:xlink="http://www.w3.org/1999/xlink" xlink:href="biodiversity_data_journal-3-e4595-g005_a.jpg" xlink:type="simple" position="float" orientation="portrait" id="oo_35283.jpg"/></fig><fig id="F1064302" position="float" orientation="portrait"><label>Figure 5b.</label><caption><p>male frontal</p></caption><graphic xmlns:xlink="http://www.w3.org/1999/xlink" xlink:href="biodiversity_data_journal-3-e4595-g005_b.jpg" xlink:type="simple" position="float" orientation="portrait" id="oo_35295.jpg"/></fig><fig id="F1064303" position="float" orientation="portrait"><label>Figure 5c.</label><caption><p>male lateral</p></caption><graphic xmlns:xlink="http://www.w3.org/1999/xlink" xlink:href="biodiversity_data_journal-3-e4595-g005_c.jpg" xlink:type="simple" position="float" orientation="portrait" id="oo_35294.jpg"/></fig><fig id="F1064304" position="float" orientation="portrait"><label>Figure 5d.</label><caption><p>female dorsal</p></caption><graphic xmlns:xlink="http://www.w3.org/1999/xlink" xlink:href="biodiversity_data_journal-3-e4595-g005_d.jpg" xlink:type="simple" position="float" orientation="portrait" id="oo_35290.jpg"/></fig><fig id="F1064305" position="float" orientation="portrait"><label>Figure 5e.</label><caption><p>female frontal</p></caption><graphic xmlns:xlink="http://www.w3.org/1999/xlink" xlink:href="biodiversity_data_journal-3-e4595-g005_e.jpg" xlink:type="simple" position="float" orientation="portrait" id="oo_35296.jpg"/></fig><fig id="F1064306" position="float" orientation="portrait"><label>Figure 5f.</label><caption><p>female lateral</p></caption><graphic xmlns:xlink="http://www.w3.org/1999/xlink" xlink:href="biodiversity_data_journal-3-e4595-g005_f.jpg" xlink:type="simple" position="float" orientation="portrait" id="oo_35298.jpg"/></fig></fig-group><fig id="F1064301" position="float" orientation="portrait"><label>Figure 5a.</label><caption><p>male dorsal</p></caption><graphic xmlns:xlink="http://www.w3.org/1999/xlink" xlink:href="biodiversity_data_journal-3-e4595-g005_a.jpg" xlink:type="simple" position="float" orientation="portrait" id="oo_35283.jpg"/></fig><fig id="F1064302" position="float" orientation="portrait"><label>Figure 5b.</label><caption><p>male frontal</p></caption><graphic xmlns:xlink="http://www.w3.org/1999/xlink" xlink:href="biodiversity_data_journal-3-e4595-g005_b.jpg" xlink:type="simple" position="float" orientation="portrait" id="oo_35295.jpg"/></fig><fig id="F1064303" position="float" orientation="portrait"><label>Figure 5c.</label><caption><p>male lateral</p></caption><graphic xmlns:xlink="http://www.w3.org/1999/xlink" xlink:href="biodiversity_data_journal-3-e4595-g005_c.jpg" xlink:type="simple" position="float" orientation="portrait" id="oo_35294.jpg"/></fig><fig-group id="F895563" position="float" orientation="portrait"><caption><p>Detailed dorsal view of abdomens of <italic><tp:taxon-name><tp:taxon-name-part taxon-name-part-type="genus">Trigonospila</tp:taxon-name-part></tp:taxon-name></italic> species males illustrating differences in abdominal patterns among species.</p></caption><fig id="F895568" position="float" orientation="portrait"><label>Figure 1a.</label><caption><p><italic><tp:taxon-name><tp:taxon-name-part taxon-name-part-type="genus">T.</tp:taxon-name-part> <tp:taxon-name-part taxon-name-part-type="species">uniformis</tp:taxon-name-part></tp:taxon-name></italic> <bold>sp. n.</bold></p></caption><graphic xmlns:xlink="http://www.w3.org/1999/xlink" xlink:href="biodiversity_data_journal-3-e4595-g001_a.jpg" xlink:type="simple" position="float" orientation="portrait" id="oo_33443.jpg"/></fig><fig id="F895569" position="float" orientation="portrait"><label>Figure 1b.</label><caption><p>
            <italic><tp:taxon-name><tp:taxon-name-part taxon-name-part-type="genus">T.</tp:taxon-name-part> <tp:taxon-name-part taxon-name-part-type="species">panamensis</tp:taxon-name-part></tp:taxon-name></italic>
          </p></caption><graphic xmlns:xlink="http://www.w3.org/1999/xlink" xlink:href="biodiversity_data_journal-3-e4595-g001_b.jpg" xlink:type="simple" position="float" orientation="portrait" id="oo_33444.jpg"/></fig><fig id="F895570" position="float" orientation="portrait"><label>Figure 1c.</label><caption><p><italic><tp:taxon-name><tp:taxon-name-part taxon-name-part-type="genus">T.</tp:taxon-name-part> <tp:taxon-name-part taxon-name-part-type="species">josemariamoragai</tp:taxon-name-part></tp:taxon-name></italic> <bold>sp. n.</bold></p></caption><graphic xmlns:xlink="http://www.w3.org/1999/xlink" xlink:href="biodiversity_data_journal-3-e4595-g001_c.jpg" xlink:type="simple" position="float" orientation="portrait" id="oo_33445.jpg"/></fig><fig id="F895571" position="float" orientation="portrait"><label>Figure 1d.</label><caption><p><italic><tp:taxon-name><tp:taxon-name-part taxon-name-part-type="genus">T.</tp:taxon-name-part> <tp:taxon-name-part taxon-name-part-type="species">edwinbermudezi</tp:taxon-name-part></tp:taxon-name></italic> <bold>sp. n.</bold></p></caption><graphic xmlns:xlink="http://www.w3.org/1999/xlink" xlink:href="biodiversity_data_journal-3-e4595-g001_d.jpg" xlink:type="simple" position="float" orientation="portrait" id="oo_35166.jpg"/></fig></fig-group><fig id="F895571" position="float" orientation="portrait"><label>Figure 1d.</label><caption><p><italic><tp:taxon-name><tp:taxon-name-part taxon-name-part-type="genus">T.</tp:taxon-name-part> <tp:taxon-name-part taxon-name-part-type="species">edwinbermudezi</tp:taxon-name-part></tp:taxon-name></italic> <bold>sp. n.</bold></p></caption><graphic xmlns:xlink="http://www.w3.org/1999/xlink" xlink:href="biodiversity_data_journal-3-e4595-g001_d.jpg" xlink:type="simple" position="float" orientation="portrait" id="oo_35166.jpg"/></fig><fig id="F1064304" position="float" orientation="portrait"><label>Figure 5d.</label><caption><p>female dorsal</p></caption><graphic xmlns:xlink="http://www.w3.org/1999/xlink" xlink:href="biodiversity_data_journal-3-e4595-g005_d.jpg" xlink:type="simple" position="float" orientation="portrait" id="oo_35290.jpg"/></fig><fig id="F1064305" position="float" orientation="portrait"><label>Figure 5e.</label><caption><p>female frontal</p></caption><graphic xmlns:xlink="http://www.w3.org/1999/xlink" xlink:href="biodiversity_data_journal-3-e4595-g005_e.jpg" xlink:type="simple" position="float" orientation="portrait" id="oo_35296.jpg"/></fig><fig id="F1064306" position="float" orientation="portrait"><label>Figure 5f.</label><caption><p>female lateral</p></caption><graphic xmlns:xlink="http://www.w3.org/1999/xlink" xlink:href="biodiversity_data_journal-3-e4595-g005_f.jpg" xlink:type="simple" position="float" orientation="portrait" id="oo_35298.jpg"/></fig><fig-group id="F895572" position="float" orientation="portrait"><caption><p>Detailed dorsal view of abdomens of <italic><tp:taxon-name><tp:taxon-name-part taxon-name-part-type="genus">Trigonospila</tp:taxon-name-part></tp:taxon-name></italic> species females to illustrating differences in abdominal patterns among species.</p></caption><fig id="F895577" position="float" orientation="portrait"><label>Figure 2a.</label><caption><p><italic><tp:taxon-name><tp:taxon-name-part taxon-name-part-type="genus">T.</tp:taxon-name-part> <tp:taxon-name-part taxon-name-part-type="species">uniformis</tp:taxon-name-part></tp:taxon-name></italic> <bold>sp. n.</bold></p></caption><graphic xmlns:xlink="http://www.w3.org/1999/xlink" xlink:href="biodiversity_data_journal-3-e4595-g002_a.jpg" xlink:type="simple" position="float" orientation="portrait" id="oo_33446.jpg"/></fig><fig id="F895578" position="float" orientation="portrait"><label>Figure 2b.</label><caption><p>
            <italic><tp:taxon-name><tp:taxon-name-part taxon-name-part-type="genus">T.</tp:taxon-name-part> <tp:taxon-name-part taxon-name-part-type="species">panamensis</tp:taxon-name-part></tp:taxon-name></italic>
          </p></caption><graphic xmlns:xlink="http://www.w3.org/1999/xlink" xlink:href="biodiversity_data_journal-3-e4595-g002_b.jpg" xlink:type="simple" position="float" orientation="portrait" id="oo_33447.jpg"/></fig><fig id="F895579" position="float" orientation="portrait"><label>Figure 2c.</label><caption><p><italic><tp:taxon-name><tp:taxon-name-part taxon-name-part-type="genus">T.</tp:taxon-name-part> <tp:taxon-name-part taxon-name-part-type="species">edwinbermudezi</tp:taxon-name-part></tp:taxon-name></italic> <bold>sp. n.</bold></p></caption><graphic xmlns:xlink="http://www.w3.org/1999/xlink" xlink:href="biodiversity_data_journal-3-e4595-g002_c.jpg" xlink:type="simple" position="float" orientation="portrait" id="oo_33448.jpg"/></fig><fig id="F895580" position="float" orientation="portrait"><label>Figure 2d.</label><caption><p><italic><tp:taxon-name><tp:taxon-name-part taxon-name-part-type="genus">T.</tp:taxon-name-part> <tp:taxon-name-part taxon-name-part-type="species">josemariamoragai</tp:taxon-name-part></tp:taxon-name></italic> <bold>sp. n.</bold></p></caption><graphic xmlns:xlink="http://www.w3.org/1999/xlink" xlink:href="biodiversity_data_journal-3-e4595-g002_d.jpg" xlink:type="simple" position="float" orientation="portrait" id="oo_33451.jpg"/></fig></fig-group><fig id="F895579" position="float" orientation="portrait"><label>Figure 2c.</label><caption><p><italic><tp:taxon-name><tp:taxon-name-part taxon-name-part-type="genus">T.</tp:taxon-name-part> <tp:taxon-name-part taxon-name-part-type="species">edwinbermudezi</tp:taxon-name-part></tp:taxon-name></italic> <bold>sp. n.</bold></p></caption><graphic xmlns:xlink="http://www.w3.org/1999/xlink" xlink:href="biodiversity_data_journal-3-e4595-g002_c.jpg" xlink:type="simple" position="float" orientation="portrait" id="oo_33448.jpg"/></fig></tp:treatment-sec></tp:taxon-treatment>
